# Supplementary material for: Calcineurin Gamma Catalytic Subunit PPP3CC Inhibition by miR-200c-3p Affects Apoptosis in Epithelial Ovarian Cancer
Source: Genes (Basel). 2021 Sep 10;12(9):1400. doi: 10.3390/genes12091400 (PMC8470066; doi:10.3390/genes12091400)
Supplement: Supplementary file 1 [file genes-12-01400-s001.zip]

Archive with 3 entries (3 files):
- Supplementary Figure S1_S2_S3.pdf
- Supplementary materials and methods.pdf
- Supplementary tables S1 and S2.pdf
